# Supplementary material for: Topological Data Analysis Combined with High-Throughput Computational Screening of Hydrophobic Metal–Organic Frameworks: Application to the Adsorptive Separation of C3 Components
Source: Nanomaterials (Basel). 2024 Jan 31;14(3):298. doi: 10.3390/nano14030298 (PMC10857702; doi:10.3390/nano14030298)
Supplement: Supplementary file 1 [file nanomaterials-14-00298-s001.zip]

Archive with 1 entries (1 files):
- nanomaterials-2835121-supplementary.pdf
